# Supplementary material for: ATX-101, a Peptide Targeting PCNA, Has Antitumor Efficacy Alone or in Combination with Radiotherapy in Murine Models of Human Glioblastoma
Source: Cancers (Basel). 2022 Jan 7;14(2):289. doi: 10.3390/cancers14020289 (PMC8773508; doi:10.3390/cancers14020289)
Supplement: Supplementary file 1 [file cancers-14-00289-s001.zip]

Archive with 1 entries (1 files):
- cancers-1522088-supplementary.pdf
